# Supplementary material for: Inside-out chicken enteroids with leukocyte component as a model to study host–pathogen interactions
Source: Commun Biol. 2021 Mar 19;4:377. doi: 10.1038/s42003-021-01901-z (PMC7979936; doi:10.1038/s42003-021-01901-z)
Supplement: Supplementary file 4 — Supplementary Data 1 [file 42003_2021_1901_MOESM4_ESM.xlsx]

## Sheet: Fig 1j
biological replicate	time	enteroid morphology (average 3 wells)				total enteroids in well
		large, adhered to plate	multiple budding	non/single budding	cystic/disintegrating
1	0hr	0	0	0	0	180
1	1dy	5	131	24	20	180
1	3dy	5	140	16	19	180
1	5dy	8	105	32	35	180
1	7dy	13	70	47	50	180
1	9dy	13	47	69	43	172
2	0hr	0	0	0	0	166
2	1dy	6	121	26	13	166
2	3dy	6	110	33	17	166
2	5dy	8	92	41	25	166
2	7dy	8	65	51	29	153
2	9dy	9	54	61	28	152
3	0hr	0	0	0	0	130
3	1dy	2	109	10	9	130
3	3dy	2	115	6	7	130
3	5dy	3	103	12	12	130
3	7dy	3	66	36	25	130
3	9dy	5	30	53	25	113

## Sheet: Fig 4m
Biological replicate	Technical replicate	duodenum				jejunum				caecum
		bud number
		0	1	2	3+	0	1	2	3+	0	1	2	3+
1	1	4	10	6	13	4	3	9	23	8	9	4	10
1	2	6	4	11	12	3	2	2	18	8	10	3	9
1	3	1	10	5	10	1	3	5	14	6	6	4	15
1	4	4	10	3	14
2	1	4	10	7	15	4	2	4	22	7	13	4	12
2	2	1	2	5	8	6	4	4	25	5	7	5	12
2	3	7	4	7	12	3	5	5	17	9	7	4	12
2	4	5	8	6	16
3	1	6	14	2	17	5	3	5	13	10	9	5	12
3	2	3	6	5	13	2	5	2	14	9	7	4	12
3	3	4	9	2	15	2	3	4	25	5	7	5	12

## Sheet: Fig 4n
Biological replicate	Technical replicate	duodenum	jejunum	caecum
		bud length
1	1	20.544	15.369	7.969
1	1	23.695	16.697	29.582
1	1	10.597	19.48	14.19
1	1	26.605	14.986	26.721
1	1	28.077	24.34	19.854
1	1	20.713	9.839	10.034
1	1	29.253	10.597	7.871
1	1	24.781	20.6	11.474
1	1	42.913	28.826	8.844
1	1	29.053	21.734	4.739
1	1	19.912	24.921	5.635
1	1	16.534	9.187	5.903
1	1	9.839	18.647	13.2
1	1	17.356	31.729	4.4
1	1	19.38	9.06	3.173
1	1	29.292	17.356	16.812
1	1	22.829	30.611	14.08
1	1	12.692	22.846
1	1	9.478	27.109
1	1	14.986	10.3
1	1	31.729	31
1	1		17.289
1	2	19.38	21.12	8.8
1	2	23.695	10.706	16.44
1	2	32.273	8.844	7.04
1	2	18.647	15.191	15.14
1	2	31.336	17.289	5.131
1	2	15.742	13.914	16.534
1	2	7.57	24.164	18.142
1	2	25.882	8.974	5.28
1	2	21.138	14.96	5.353
1	2	18.142	14.19	8.113
1	2	14.08	23.906	6.702
1	2	10.034	12.257	8.348
1	2	10.262	8.302	7.04
1	2	28.866	31.692	13.317
1	2	8.113	38.207	10.034
1	2	20.468	18.997	7.57
1	2	13.661	31.729	2.783
1	2	6.223	45.301	5.566
1	2	12.257	25.52	10.034
1	2	15.864	9.478
1	2	17.423	8.8
1	2	13.914	13.661
1	2	16.927	13.774
1	2		15.569
1	3	10.597	13.774	21.284
1	3	10.597	21.157	6.223
1	3	15.369	25.701	26.06
1	3	16.812	21.284	10.597
1	3	19.854	31.545	16.226
1	3	19.48	14.19	25.581
1	3	16.927	14.08	4.4
1	3	20.316	10.597	8.844
1	3	12.445	9.839	9.72
1	3	10.597	22	12.507
1	3	12.993	19.3	11.839
1	3	8.348	15.864	5.28
1	3	37.625	22	13.461
1	3	14.19	32.357	10.034
1	3	8.113	25.199	6.873
1	3	8.113	4.4	11.192
1	3	6.16	13.317	6.433
1	3	17.087	14.751	2.783
1	3	11.44	23.695	29.582
1	3	18.547	28.651
1	3	8.797	7.92
1	3	6.16	17.334
1	3	47.821	6.16
1	3		39.551
2	1	11.44	22.436	26.764
2	1	11.969	8.302	7.969
2	1	13.661	24.546	26.164
2	1	7.871	8.302	16.604
2	1	19.677	6.223	8.844
2	1	7.871	11.44	5.131
2	1	26.06	39.296	13.2
2	1	18.375	31.692	10.633
2	1	18.501	23.939	7.519
2	1	30.8	29.933	8.113
2	1	10.034	26.253	5.635
2	1	8.8	41.733	19.677
2	1	7.57	32.117	11.839
2	1	11.806	20.067	16.534
2	1	8.348	28.732	11.969
2	1	13.433	25.52	21.734
2	1	14.325	28.651	9.187
2	1	36.507	15.191	6.406
2	1		32.273	9.06
2	1		14.986	9.72
2	1		13.2	30.85
2	1		14.646	25.626
2	2	10.262	10.706	7.257
2	2	8.113	25.52	16.226
2	2	12.257	8.113	10.597
2	2	13.914	23.099	4.739
2	2	26.164	12.257	19.539
2	2	29.894	12.445	11.131
2	2	12.445	13.661	4.487
2	2	16.812	20.106	20.713
2	2	9.478	26.415	10.597
2	2	10.034	29.253	28.338
2	2	8.302	15.864	31.187
2	2	10.034	31.113	16.604
2	2	17.797	20.316	5.28
2	2	23.939	12.225	5.131
2	2	15.864	11.201	17.622
2	2	33.509	15.864	8.348
2	2	9.187	11.969	11.575
2	2		21.303	9.06
2	2		24.164	30.101
2	2		16.927	33.968
2	2		9.956	10.597
2	2		10.034	4.487
2	3	11.741	15.569	9.839
2	3	25.52	9.72	10.597
2	3	28.556	31.887	7.467
2	3	20.316	18.142	11.575
2	3	34.421	14.217	6.16
2	3	5.635	30.306	9.06
2	3	12.32	26.634	20.544
2	3	23.695	10.706	10.885
2	3	10.034	29.305	14.513
2	3	8.348	17.819	22.158
2	3	13.404	26.634	7.519
2	3	20.468	19.3	13.2
2	3	14.96	11.741	9.06
2	3	16.135	19.539	18.956
2	3	8.155	39.795	13.2
2	3	5.635	14.08	9.06
2	3	36.507	8.113	16.058
2	3		11.741	10.633
2	3		21.645	13.665
2	3		20.619	7.583
2	3		23.432	4.487
2	3		28.338	33.968
3	1	5.28	44	7.519
3	1	11.575	25.398	6.406
3	1	12.6	24.64	8.974
3	1	8.113	8.8	13.082
3	1	10.597	16.604	12.257
3	1	8.974	27.506	7.969
3	1	7.095	24.467	2.783
3	1	13.661	40.298	5.131
3	1	20.769	25.398	16.534
3	1	8.667	45.429	4.487
3	1	7.257	35.211	17.289
3	1	5.635	41.088	17.356
3	1	14.19	37.881	6.223
3	1	6.406	26.253	6.406
3	1	13.914	17.468	12.6
3	1	8.113	14.934
3	1		36.283
3	1		46.872
3	1		25.626
3	1		22.21
3	1		18.501
3	1		28.379
3	2	6.16	24.451	4.978
3	2	8.113	26.4	9.519
3	2	11.474	19.3	5.566
3	2	20.259	12.993	9.68
3	2	14.986	17.6	7.871
3	2	9.68	12.225	6.346
3	2	7.257	10.034	6.223
3	2	6.223	8.8	7.095
3	2	8.302	19.3	7.04
3	2	7.257	23.032	25.215
3	2	37.439	22.829	21.573
3	2	15.369	35.376	7.92
3	2	9.519	11.474	6.16
3	2	15.594	32.95	13.774
3	2	9.956	41.733	12.993
3	2	34.5	14.08
3	2		54.794
3	2		31.212
3	2		18.142
3	2		11.131
3	2		26.473
3	2		22.07
3	3	23.776	11.474	4.4
3	3	10.885	21.284	14.934
3	3	14.19	11.969	4.978
3	3	17.087	21.788	7.257
3	3	17.819	14.325	9.355
3	3	10.633	19.951	9.839
3	3	19.3	21.734	3.734
3	3	8.348	21.303	4.4
3	3	8.974	17.797	10.706
3	3	12.993	42.258	3.173
3	3	6.702	67.674	8.974
3	3	18.956	23.032	14.19
3	3	14.433	18.056	11.474
3	3	8.8	26.253	10.597
3	3	9.355	12.993	6.406
3	3		16.904
3	3		36.283
3	3		32.608
3	3		14.986
3	3		31.875
3	3		32.702
3	3		14.646

## Sheet: Fig 8g
Biological replicate	technical replicate	Bacteria	time	CFU	CFU/ml		Biological replicate	technical replicate	Bacteria	time	CFU	CFU/ml
a	1	WT	0 h	400000	4.44444e+06		a	1	mutant	0 h	280	2800
a	2	WT	0 h	570000	6.33333e+06		a	2	mutant	0 h	210	2100
b	1	WT	0 h	600000	6.66667e+06		b	1	mutant	0 h	320	3200
b	2	WT	0 h	420000	4.66667e+06		b	2	mutant	0 h	240	2400
c	1	WT	0 h	120000	1.33333e+06		c	1	mutant	0 h	240	2400
c	2	WT	0 h	250000	2.77778e+06		c	2	mutant	0 h	150	1500
d	1	WT	0 h	210000	2.33333e+06		d	1	mutant	0 h	230	2300
d	2	WT	0 h	150000	1.66667e+06		d	2	mutant	0 h	140	1400
e	1	WT	0 h	190000	2.11111e+06		e	1	mutant	0 h	0	0
e	2	WT	0 h	200000	2.22222e+06		e	2	mutant	0 h	0	0
a	1	WT	3 h	1240000	1.37778e+07		a	1	mutant	3 h	680	6800
a	2	WT	3 h	1250000	1.38889e+07		a	2	mutant	3 h	330	3300
b	1	WT	3 h	1090000	1.21111e+07		b	1	mutant	3 h	100	1000
b	2	WT	3 h	1310000	1.45556e+07		b	2	mutant	3 h	130	1300
c	1	WT	3 h	1250000	1.38889e+07		c	1	mutant	3 h	340	3400
c	2	WT	3 h	1150000	1.27778e+07		c	2	mutant	3 h	190	1900
d	1	WT	3 h	1060000	1.17778e+07		d	1	mutant	3 h	320	3200
d	2	WT	3 h	1410000	1.56667e+07		d	2	mutant	3 h	110	1100
e	1	WT	3 h	1420000	1.57778e+07		e	1	mutant	3 h	580	5800
e	2	WT	3 h	1040000	1.15556e+07		e	2	mutant	3 h	150	1500
a	1	WT	8 h	2240000	2.48889e+07		a	1	mutant	8 h	600	6000
a	2	WT	8 h	1830000	2.03333e+07		a	2	mutant	8 h	360	3600
b	1	WT	8 h	1610000	1.78889e+07		b	1	mutant	8 h	440	4400
b	2	WT	8 h	1930000	2.14444e+07		b	2	mutant	8 h	290	2900
c	1	WT	8 h	2490000	2.76667e+07		c	1	mutant	8 h	280	2800
c	2	WT	8 h	2090000	2.32222e+07		c	2	mutant	8 h	250	2500
d	1	WT	8 h	2110000	2.34444e+07		d	1	mutant	8 h	510	5100
d	2	WT	8 h	1800000	20000000		d	2	mutant	8 h	340	3400
e	1	WT	8 h	2300000	2.55556e+07		e	1	mutant	8 h	370	3700
e	2	WT	8 h	2150000	2.38889e+07		e	2	mutant	8 h	120	1200

## Sheet: Fig 9d
Biological replicate	Virus	time	PFU/800uL	PFU/ml
1	PR8	0 h	270.4	338
2	PR8	0 h	1400	1750
3	PR8	0 h	1000	1250
4	PR8	0 h	420	525
1	no infection CTRL	0 h	0	0
2	no infection CTRL	0 h	0	0
3	no infection CTRL	0 h	0	0
4	no infection CTRL	0 h	0	0
1	PR8	48 h	309600	387000
2	PR8	48 h	352000	440000
3	PR8	48 h	400000	500000
4	PR8	48 h	300000	375000
1	no infection CTRL	48 h	0	0
2	no infection CTRL	48 h	0	0
3	no infection CTRL	48 h	0	0
4	no infection CTRL	48 h	0	0
